# Supplementary material for: In Vitro Stability and Pharmacokinetic Study of Pedunculoside and Its Beta-CD Polymer Inclusion Complex
Source: Pharmaceutics. 2024 Apr 26;16(5):591. doi: 10.3390/pharmaceutics16050591 (PMC11125186; doi:10.3390/pharmaceutics16050591)
Supplement: Supplementary file 1 [file pharmaceutics-16-00591-s001.zip]

Archive with 1 entries (1 files):
- pharmaceutics-2940751-supplementary.pdf
